# Supplementary material for: The relationship between digital resource allocation and digital literacy of kindergarten teachers: the chain mediating effect of self-efficacy and learning motivation
Source: Front Psychol. 2025 Sep 17;16:1639007. doi: 10.3389/fpsyg.2025.1639007 (PMC12486590; doi:10.3389/fpsyg.2025.1639007)
Supplement: Supplementary file 1 [file Data_Sheet_1.ZIP]

Archive with 7 entries (7 files):
- CFA.out
- CFA1.mdg
- Descriptive analysis and reliability analysis .spv
- Mediator model.mdg
- Mediator model.out
- Original data on digital literacy(SPSS).sav
- Relevant analysis.spv
