# Supplementary material for: The relationship between digital resource allocation and digital literacy of kindergarten teachers: the chain mediating effect of self-efficacy and learning motivation
Source: Front Psychol. 2025 Sep 17;16:1639007. doi: 10.3389/fpsyg.2025.1639007 (PMC12486590; doi:10.3389/fpsyg.2025.1639007)
Supplement: Supplementary file 1 [file Data_Sheet_1.ZIP › CFA.out]

Mplus VERSION 8.3
MUTHEN & MUTHEN
04/16/2025  11:09 PM

INPUT INSTRUCTIONS

  DATA:
    FILE IS E:\Mplus\CFAdata20250416.dat;
  VARIABLE:
    MISSING ARE ALL (-999);
    NAMES ARE y1 y2 y3 y4 y5 y6 y7 y8 y9 y10 y11 y12 ZYPB ZWXNG XXDJ;
    USEVARIABLES are y1 y2 y3 y4 y5 y6 y7 y8 y9 y10 y11 y12;
  ANALYSIS: ESTIMATOR=ML;
  MODEL: f1 BY Y1-Y3;
         f2 BY y4-y6;
         f3 BY y7-y8;
         f4 BY y9-y10;
         f5 BY y11-y12;
  OUTPUT: STANDARDIZED;
          MODINDICES;


INPUT READING TERMINATED NORMALLY


SUMMARY OF ANALYSIS

Number of groups                                                 1
Number of observations                                         317

Number of dependent variables                                   12
Number of independent variables                                  0
Number of continuous latent variables                            5

Observed dependent variables

  Continuous
   Y1          Y2          Y3          Y4          Y5          Y6
   Y7          Y8          Y9          Y10         Y11         Y12

Continuous latent variables
   F1          F2          F3          F4          F5


Estimator                                                       ML
Information matrix                                        OBSERVED
Maximum number of iterations                                  1000
Convergence criterion                                    0.500D-04
Maximum number of steepest descent iterations                   20
Maximum number of iterations for H1                           2000
Convergence criterion for H1                             0.100D-03

Input data file(s)
  E:\Mplus\CFAdata20250416.dat

Input data format  FREE


SUMMARY OF DATA

     Number of missing data patterns             1


COVARIANCE COVERAGE OF DATA

Minimum covariance coverage value   0.100


     PROPORTION OF DATA PRESENT


           Covariance Coverage
              Y1            Y2            Y3            Y4            Y5
              ________      ________      ________      ________      ________
 Y1             1.000
 Y2             1.000         1.000
 Y3             1.000         1.000         1.000
 Y4             1.000         1.000         1.000         1.000
 Y5             1.000         1.000         1.000         1.000         1.000
 Y6             1.000         1.000         1.000         1.000         1.000
 Y7             1.000         1.000         1.000         1.000         1.000
 Y8             1.000         1.000         1.000         1.000         1.000
 Y9             1.000         1.000         1.000         1.000         1.000
 Y10            1.000         1.000         1.000         1.000         1.000
 Y11            1.000         1.000         1.000         1.000         1.000
 Y12            1.000         1.000         1.000         1.000         1.000


           Covariance Coverage
              Y6            Y7            Y8            Y9            Y10
              ________      ________      ________      ________      ________
 Y6             1.000
 Y7             1.000         1.000
 Y8             1.000         1.000         1.000
 Y9             1.000         1.000         1.000         1.000
 Y10            1.000         1.000         1.000         1.000         1.000
 Y11            1.000         1.000         1.000         1.000         1.000
 Y12            1.000         1.000         1.000         1.000         1.000


           Covariance Coverage
              Y11           Y12
              ________      ________
 Y11            1.000
 Y12            1.000         1.000


UNIVARIATE SAMPLE STATISTICS


     UNIVARIATE HIGHER-ORDER MOMENT DESCRIPTIVE STATISTICS

         Variable/         Mean/     Skewness/   Minimum/ % with                Percentiles
        Sample Size      Variance    Kurtosis    Maximum  Min/Max      20%/60%    40%/80%    Median

     Y1                    3.909      -1.053       1.000    3.79%       3.000      4.000      4.000
             317.000       1.017       0.891       5.000   29.34%       4.000      5.000
     Y2                    3.858      -1.055       1.000    6.31%       3.000      4.000      4.000
             317.000       1.201       0.692       5.000   30.91%       4.000      5.000
     Y3                    3.785      -0.930       1.000    5.68%       3.000      4.000      4.000
             317.000       1.273       0.138       5.000   28.39%       4.000      5.000
     Y4                    4.047      -1.180       1.000    3.47%       3.000      4.000      4.000
             317.000       1.042       1.062       5.000   38.80%       4.000      5.000
     Y5                    4.098      -1.192       1.000    2.84%       3.000      4.000      4.000
             317.000       0.927       1.373       5.000   39.75%       4.000      5.000
     Y6                    4.019      -1.259       1.000    3.79%       3.000      4.000      4.000
             317.000       0.921       1.800       5.000   32.81%       4.000      5.000
     Y7                    3.893      -1.010       1.000    4.42%       3.000      4.000      4.000
             317.000       1.074       0.743       5.000   30.60%       4.000      5.000
     Y8                    3.991      -1.014       1.000    2.21%       3.000      4.000      4.000
             317.000       0.918       0.835       5.000   32.49%       4.000      5.000
     Y9                    4.069      -1.291       1.000    5.05%       3.000      4.000      4.000
             317.000       1.169       1.187       5.000   42.90%       5.000      5.000
     Y10                   4.006      -1.252       1.000    4.73%       3.000      4.000      4.000
             317.000       1.085       1.295       5.000   35.96%       4.000      5.000
     Y11                   4.022      -1.225       1.000    4.42%       3.000      4.000      4.000
             317.000       1.100       1.135       5.000   37.85%       4.000      5.000
     Y12                   3.950      -1.051       1.000    4.42%       3.000      4.000      4.000
             317.000       1.139       0.642       5.000   35.65%       4.000      5.000


THE MODEL ESTIMATION TERMINATED NORMALLY


MODEL FIT INFORMATION

Number of Free Parameters                       46

Loglikelihood

          H0 Value                       -4205.863
          H1 Value                       -4174.989

Information Criteria

          Akaike (AIC)                    8503.726
          Bayesian (BIC)                  8676.635
          Sample-Size Adjusted BIC        8530.734
            (n* = (n + 2) / 24)

Chi-Square Test of Model Fit

          Value                             61.748
          Degrees of Freedom                    44
          P-Value                           0.0398

RMSEA (Root Mean Square Error Of Approximation)

          Estimate                           0.036
          90 Percent C.I.                    0.008  0.055
          Probability RMSEA <= .05           0.877

CFI/TLI

          CFI                                0.993
          TLI                                0.990

Chi-Square Test of Model Fit for the Baseline Model

          Value                           2690.346
          Degrees of Freedom                    66
          P-Value                           0.0000

SRMR (Standardized Root Mean Square Residual)

          Value                              0.018


MODEL RESULTS

                                                    Two-Tailed
                    Estimate       S.E.  Est./S.E.    P-Value

 F1       BY
    Y1                 1.000      0.000    999.000    999.000
    Y2                 1.116      0.068     16.503      0.000
    Y3                 1.006      0.071     14.157      0.000

 F2       BY
    Y4                 1.000      0.000    999.000    999.000
    Y5                 0.921      0.052     17.671      0.000
    Y6                 0.921      0.053     17.530      0.000

 F3       BY
    Y7                 1.000      0.000    999.000    999.000
    Y8                 0.855      0.053     16.193      0.000

 F4       BY
    Y9                 1.000      0.000    999.000    999.000
    Y10                1.042      0.064     16.274      0.000

 F5       BY
    Y11                1.000      0.000    999.000    999.000
    Y12                0.902      0.055     16.482      0.000

 F2       WITH
    F1                 0.629      0.065      9.649      0.000

 F3       WITH
    F1                 0.625      0.066      9.451      0.000
    F2                 0.702      0.070     10.092      0.000

 F4       WITH
    F1                 0.579      0.065      8.885      0.000
    F2                 0.650      0.069      9.408      0.000
    F3                 0.582      0.066      8.756      0.000

 F5       WITH
    F1                 0.560      0.064      8.750      0.000
    F2                 0.657      0.069      9.592      0.000
    F3                 0.638      0.069      9.180      0.000
    F4                 0.703      0.073      9.623      0.000

 Intercepts
    Y1                 3.909      0.057     69.010      0.000
    Y2                 3.858      0.062     62.688      0.000
    Y3                 3.785      0.063     59.746      0.000
    Y4                 4.047      0.057     70.596      0.000
    Y5                 4.098      0.054     75.763      0.000
    Y6                 4.019      0.054     74.570      0.000
    Y7                 3.893      0.058     66.888      0.000
    Y8                 3.991      0.054     74.159      0.000
    Y9                 4.069      0.061     67.021      0.000
    Y10                4.006      0.059     68.475      0.000
    Y11                4.022      0.059     68.264      0.000
    Y12                3.950      0.060     65.877      0.000

 Variances
    F1                 0.677      0.080      8.493      0.000
    F2                 0.731      0.081      8.995      0.000
    F3                 0.788      0.088      8.996      0.000
    F4                 0.735      0.091      8.111      0.000
    F5                 0.893      0.093      9.617      0.000

 Residual Variances
    Y1                 0.340      0.036      9.467      0.000
    Y2                 0.358      0.040      8.936      0.000
    Y3                 0.587      0.055     10.771      0.000
    Y4                 0.311      0.031      9.942      0.000
    Y5                 0.308      0.030     10.276      0.000
    Y6                 0.300      0.029     10.449      0.000
    Y7                 0.285      0.038      7.539      0.000
    Y8                 0.341      0.035      9.748      0.000
    Y9                 0.433      0.044      9.767      0.000
    Y10                0.287      0.038      7.548      0.000
    Y11                0.207      0.039      5.311      0.000
    Y12                0.413      0.044      9.458      0.000


STANDARDIZED MODEL RESULTS


STDYX Standardization

                                                    Two-Tailed
                    Estimate       S.E.  Est./S.E.    P-Value

 F1       BY
    Y1                 0.816      0.024     34.617      0.000
    Y2                 0.838      0.022     38.362      0.000
    Y3                 0.734      0.030     24.455      0.000

 F2       BY
    Y4                 0.838      0.020     41.825      0.000
    Y5                 0.818      0.022     37.434      0.000
    Y6                 0.821      0.021     38.834      0.000

 F3       BY
    Y7                 0.857      0.022     38.535      0.000
    Y8                 0.792      0.026     30.640      0.000

 F4       BY
    Y9                 0.793      0.026     30.822      0.000
    Y10                0.858      0.022     38.860      0.000

 F5       BY
    Y11                0.901      0.021     43.389      0.000
    Y12                0.799      0.026     30.973      0.000

 F2       WITH
    F1                 0.894      0.023     38.435      0.000

 F3       WITH
    F1                 0.856      0.030     28.744      0.000
    F2                 0.925      0.024     38.955      0.000

 F4       WITH
    F1                 0.821      0.033     25.243      0.000
    F2                 0.886      0.027     33.294      0.000
    F3                 0.765      0.039     19.726      0.000

 F5       WITH
    F1                 0.720      0.039     18.561      0.000
    F2                 0.813      0.030     27.035      0.000
    F3                 0.760      0.037     20.479      0.000
    F4                 0.867      0.030     29.259      0.000

 Intercepts
    Y1                 3.876      0.164     23.654      0.000
    Y2                 3.521      0.151     23.365      0.000
    Y3                 3.356      0.145     23.203      0.000
    Y4                 3.965      0.167     23.716      0.000
    Y5                 4.255      0.178     23.894      0.000
    Y6                 4.188      0.176     23.856      0.000
    Y7                 3.757      0.159     23.565      0.000
    Y8                 4.165      0.175     23.843      0.000
    Y9                 3.764      0.160     23.571      0.000
    Y10                3.846      0.163     23.632      0.000
    Y11                3.834      0.162     23.623      0.000
    Y12                3.700      0.157     23.520      0.000

 Variances
    F1                 1.000      0.000    999.000    999.000
    F2                 1.000      0.000    999.000    999.000
    F3                 1.000      0.000    999.000    999.000
    F4                 1.000      0.000    999.000    999.000
    F5                 1.000      0.000    999.000    999.000

 Residual Variances
    Y1                 0.334      0.038      8.687      0.000
    Y2                 0.298      0.037      8.145      0.000
    Y3                 0.462      0.044     10.480      0.000
    Y4                 0.298      0.034      8.887      0.000
    Y5                 0.332      0.036      9.287      0.000
    Y6                 0.326      0.035      9.384      0.000
    Y7                 0.266      0.038      6.976      0.000
    Y8                 0.372      0.041      9.077      0.000
    Y9                 0.371      0.041      9.087      0.000
    Y10                0.264      0.038      6.980      0.000
    Y11                0.188      0.037      5.039      0.000
    Y12                0.362      0.041      8.799      0.000


STDY Standardization

                                                    Two-Tailed
                    Estimate       S.E.  Est./S.E.    P-Value

 F1       BY
    Y1                 0.816      0.024     34.617      0.000
    Y2                 0.838      0.022     38.362      0.000
    Y3                 0.734      0.030     24.455      0.000

 F2       BY
    Y4                 0.838      0.020     41.825      0.000
    Y5                 0.818      0.022     37.434      0.000
    Y6                 0.821      0.021     38.834      0.000

 F3       BY
    Y7                 0.857      0.022     38.535      0.000
    Y8                 0.792      0.026     30.640      0.000

 F4       BY
    Y9                 0.793      0.026     30.822      0.000
    Y10                0.858      0.022     38.860      0.000

 F5       BY
    Y11                0.901      0.021     43.389      0.000
    Y12                0.799      0.026     30.973      0.000

 F2       WITH
    F1                 0.894      0.023     38.435      0.000

 F3       WITH
    F1                 0.856      0.030     28.744      0.000
    F2                 0.925      0.024     38.955      0.000

 F4       WITH
    F1                 0.821      0.033     25.243      0.000
    F2                 0.886      0.027     33.294      0.000
    F3                 0.765      0.039     19.726      0.000

 F5       WITH
    F1                 0.720      0.039     18.561      0.000
    F2                 0.813      0.030     27.035      0.000
    F3                 0.760      0.037     20.479      0.000
    F4                 0.867      0.030     29.259      0.000

 Intercepts
    Y1                 3.876      0.164     23.654      0.000
    Y2                 3.521      0.151     23.365      0.000
    Y3                 3.356      0.145     23.203      0.000
    Y4                 3.965      0.167     23.716      0.000
    Y5                 4.255      0.178     23.894      0.000
    Y6                 4.188      0.176     23.856      0.000
    Y7                 3.757      0.159     23.565      0.000
    Y8                 4.165      0.175     23.843      0.000
    Y9                 3.764      0.160     23.571      0.000
    Y10                3.846      0.163     23.632      0.000
    Y11                3.834      0.162     23.623      0.000
    Y12                3.700      0.157     23.520      0.000

 Variances
    F1                 1.000      0.000    999.000    999.000
    F2                 1.000      0.000    999.000    999.000
    F3                 1.000      0.000    999.000    999.000
    F4                 1.000      0.000    999.000    999.000
    F5                 1.000      0.000    999.000    999.000

 Residual Variances
    Y1                 0.334      0.038      8.687      0.000
    Y2                 0.298      0.037      8.145      0.000
    Y3                 0.462      0.044     10.480      0.000
    Y4                 0.298      0.034      8.887      0.000
    Y5                 0.332      0.036      9.287      0.000
    Y6                 0.326      0.035      9.384      0.000
    Y7                 0.266      0.038      6.976      0.000
    Y8                 0.372      0.041      9.077      0.000
    Y9                 0.371      0.041      9.087      0.000
    Y10                0.264      0.038      6.980      0.000
    Y11                0.188      0.037      5.039      0.000
    Y12                0.362      0.041      8.799      0.000


STD Standardization

                                                    Two-Tailed
                    Estimate       S.E.  Est./S.E.    P-Value

 F1       BY
    Y1                 0.823      0.048     16.986      0.000
    Y2                 0.918      0.052     17.686      0.000
    Y3                 0.828      0.057     14.578      0.000

 F2       BY
    Y4                 0.855      0.048     17.990      0.000
    Y5                 0.787      0.045     17.311      0.000
    Y6                 0.788      0.045     17.492      0.000

 F3       BY
    Y7                 0.888      0.049     17.992      0.000
    Y8                 0.759      0.047     16.188      0.000

 F4       BY
    Y9                 0.857      0.053     16.222      0.000
    Y10                0.894      0.050     18.039      0.000

 F5       BY
    Y11                0.945      0.049     19.234      0.000
    Y12                0.852      0.052     16.302      0.000

 F2       WITH
    F1                 0.894      0.023     38.435      0.000

 F3       WITH
    F1                 0.856      0.030     28.744      0.000
    F2                 0.925      0.024     38.955      0.000

 F4       WITH
    F1                 0.821      0.033     25.243      0.000
    F2                 0.886      0.027     33.294      0.000
    F3                 0.765      0.039     19.726      0.000

 F5       WITH
    F1                 0.720      0.039     18.561      0.000
    F2                 0.813      0.030     27.035      0.000
    F3                 0.760      0.037     20.479      0.000
    F4                 0.867      0.030     29.259      0.000

 Intercepts
    Y1                 3.909      0.057     69.010      0.000
    Y2                 3.858      0.062     62.688      0.000
    Y3                 3.785      0.063     59.746      0.000
    Y4                 4.047      0.057     70.596      0.000
    Y5                 4.098      0.054     75.763      0.000
    Y6                 4.019      0.054     74.570      0.000
    Y7                 3.893      0.058     66.888      0.000
    Y8                 3.991      0.054     74.159      0.000
    Y9                 4.069      0.061     67.021      0.000
    Y10                4.006      0.059     68.475      0.000
    Y11                4.022      0.059     68.264      0.000
    Y12                3.950      0.060     65.877      0.000

 Variances
    F1                 1.000      0.000    999.000    999.000
    F2                 1.000      0.000    999.000    999.000
    F3                 1.000      0.000    999.000    999.000
    F4                 1.000      0.000    999.000    999.000
    F5                 1.000      0.000    999.000    999.000

 Residual Variances
    Y1                 0.340      0.036      9.467      0.000
    Y2                 0.358      0.040      8.936      0.000
    Y3                 0.587      0.055     10.771      0.000
    Y4                 0.311      0.031      9.942      0.000
    Y5                 0.308      0.030     10.276      0.000
    Y6                 0.300      0.029     10.449      0.000
    Y7                 0.285      0.038      7.539      0.000
    Y8                 0.341      0.035      9.748      0.000
    Y9                 0.433      0.044      9.767      0.000
    Y10                0.287      0.038      7.548      0.000
    Y11                0.207      0.039      5.311      0.000
    Y12                0.413      0.044      9.458      0.000


R-SQUARE

    Observed                                        Two-Tailed
    Variable        Estimate       S.E.  Est./S.E.    P-Value

    Y1                 0.666      0.038     17.308      0.000
    Y2                 0.702      0.037     19.181      0.000
    Y3                 0.538      0.044     12.228      0.000
    Y4                 0.702      0.034     20.912      0.000
    Y5                 0.668      0.036     18.717      0.000
    Y6                 0.674      0.035     19.417      0.000
    Y7                 0.734      0.038     19.268      0.000
    Y8                 0.628      0.041     15.320      0.000
    Y9                 0.629      0.041     15.411      0.000
    Y10                0.736      0.038     19.430      0.000
    Y11                0.812      0.037     21.695      0.000
    Y12                0.638      0.041     15.486      0.000


QUALITY OF NUMERICAL RESULTS

     Condition Number for the Information Matrix              0.212E-02
       (ratio of smallest to largest eigenvalue)


MODEL MODIFICATION INDICES

NOTE:  Modification indices for direct effects of observed dependent variables
regressed on covariates may not be included.  To include these, request
MODINDICES (ALL).

Minimum M.I. value for printing the modification index    10.000

                                   M.I.     E.P.C.  Std E.P.C.  StdYX E.P.C.

WITH Statements

Y11      WITH Y6                  11.126     0.073      0.073        0.292


DIAGRAM INFORMATION

  Use View Diagram under the Diagram menu in the Mplus Editor to view the diagram.
  If running Mplus from the Mplus Diagrammer, the diagram opens automatically.

  Diagram output
    e:\mplus\szsycfa1.dgm

     Beginning Time:  23:09:53
        Ending Time:  23:09:53
       Elapsed Time:  00:00:00


MUTHEN & MUTHEN
3463 Stoner Ave.
Los Angeles, CA  90066

Tel: (310) 391-9971
Fax: (310) 391-8971
Web: www.StatModel.com
Support: Support@StatModel.com

Copyright (c) 1998-2019 Muthen & Muthen
