# Supplementary material for: The relationship between digital resource allocation and digital literacy of kindergarten teachers: the chain mediating effect of self-efficacy and learning motivation
Source: Front Psychol. 2025 Sep 17;16:1639007. doi: 10.3389/fpsyg.2025.1639007 (PMC12486590; doi:10.3389/fpsyg.2025.1639007)
Supplement: Supplementary file 1 [file Data_Sheet_1.ZIP › Mediator model.out]

Mplus VERSION 8.3
MUTHEN & MUTHEN
05/10/2025   3:26 PM

INPUT INSTRUCTIONS

  DATA:
    FILE IS E:\Mplus\CFAdata20250416.dat;
  VARIABLE:
    MISSING ARE ALL (-999);
    NAMES ARE ZYPB ZWXNG XXDJ SZSY DK DAN ITP TOO CSA;
    USEVARIABLE ARE DK DAN ITP TOO CSA ZYPB ZWXNG XXDJ;
  analysis: ESTIMATOR=ML;
            Bootstrap=5000;
  MODEL: Y BY DK DAN ITP TOO CSA;
         Y ON ZYPB (cdash);
         Y ON ZWXNG (b1) ;
         Y ON XXDJ (b2) ;
         ZWXNG ON ZYPB (a1) ;
         XXDJ ON ZYPB (a2) ;
         XXDJ ON ZWXNG (d) ;
  MODEL CONSTRAINT:
        NEW(a1b1 a2b2 a1db2 TOTALIND TOTAL);
         a1b1 = a1*b1;
         a2b2 = a2*b2;
         a1db2 = a1*d*b2;
         TOTALIND = a1*b1 + a2*b2 + a1*d*b2;
         TOTAL = a1*b1 + a2*b2 +a1*d*b2 + cdash;
  OUTPUT: SAMPSTAT STDYX MOD CINTERVAL;


*** WARNING in OUTPUT command
  MODINDICES option is not available with BOOTSTRAP.
  Request for MODINDICES is ignored.
   1 WARNING(S) FOUND IN THE INPUT INSTRUCTIONS


SUMMARY OF ANALYSIS

Number of groups                                                 1
Number of observations                                         317

Number of dependent variables                                    7
Number of independent variables                                  1
Number of continuous latent variables                            1

Observed dependent variables

  Continuous
   DK          DAN         ITP         TOO         CSA         ZWXNG
   XXDJ

Observed independent variables
   ZYPB

Continuous latent variables
   Y


Estimator                                                       ML
Information matrix                                        OBSERVED
Maximum number of iterations                                  1000
Convergence criterion                                    0.500D-04
Maximum number of steepest descent iterations                   20
Maximum number of iterations for H1                           2000
Convergence criterion for H1                             0.100D-03
Number of bootstrap draws
    Requested                                                 5000
    Completed                                                 5000

Input data file(s)
  E:\Mplus\CFAdata20250416.dat

Input data format  FREE


SUMMARY OF DATA

     Number of missing data patterns             1


COVARIANCE COVERAGE OF DATA

Minimum covariance coverage value   0.100


     PROPORTION OF DATA PRESENT


           Covariance Coverage
              DK            DAN           ITP           TOO           CSA
              ________      ________      ________      ________      ________
 DK             1.000
 DAN            1.000         1.000
 ITP            1.000         1.000         1.000
 TOO            1.000         1.000         1.000         1.000
 CSA            1.000         1.000         1.000         1.000         1.000
 ZWXNG          1.000         1.000         1.000         1.000         1.000
 XXDJ           1.000         1.000         1.000         1.000         1.000
 ZYPB           1.000         1.000         1.000         1.000         1.000


           Covariance Coverage
              ZWXNG         XXDJ          ZYPB
              ________      ________      ________
 ZWXNG          1.000
 XXDJ           1.000         1.000
 ZYPB           1.000         1.000         1.000


SAMPLE STATISTICS


     ESTIMATED SAMPLE STATISTICS


           Means
              DK            DAN           ITP           TOO           CSA
              ________      ________      ________      ________      ________
                3.851         4.055         3.942         4.038         3.986


           Means
              ZWXNG         XXDJ          ZYPB
              ________      ________      ________
                3.965         3.941         3.950


           Covariances
              DK            DAN           ITP           TOO           CSA
              ________      ________      ________      ________      ________
 DK             0.879
 DAN            0.618         0.758
 ITP            0.605         0.618         0.835
 TOO            0.608         0.630         0.549         0.947
 CSA            0.553         0.586         0.561         0.683         0.963
 ZWXNG          0.570         0.571         0.565         0.624         0.607
 XXDJ           0.551         0.526         0.527         0.567         0.600
 ZYPB           0.538         0.535         0.544         0.581         0.556


           Covariances
              ZWXNG         XXDJ          ZYPB
              ________      ________      ________
 ZWXNG          0.751
 XXDJ           0.640         0.776
 ZYPB           0.593         0.562         0.727


           Correlations
              DK            DAN           ITP           TOO           CSA
              ________      ________      ________      ________      ________
 DK             1.000
 DAN            0.757         1.000
 ITP            0.706         0.776         1.000
 TOO            0.667         0.744         0.617         1.000
 CSA            0.601         0.686         0.626         0.715         1.000
 ZWXNG          0.702         0.757         0.713         0.739         0.713
 XXDJ           0.667         0.685         0.655         0.662         0.694
 ZYPB           0.673         0.721         0.698         0.700         0.665


           Correlations
              ZWXNG         XXDJ          ZYPB
              ________      ________      ________
 ZWXNG          1.000
 XXDJ           0.839         1.000
 ZYPB           0.803         0.749         1.000


     MAXIMUM LOG-LIKELIHOOD VALUE FOR THE UNRESTRICTED (H1) MODEL IS -2191.704


UNIVARIATE SAMPLE STATISTICS


     UNIVARIATE HIGHER-ORDER MOMENT DESCRIPTIVE STATISTICS

         Variable/         Mean/     Skewness/   Minimum/ % with                Percentiles
        Sample Size      Variance    Kurtosis    Maximum  Min/Max      20%/60%    40%/80%    Median

     DK                    3.851      -1.168       1.000    1.26%       3.333      4.000      4.000
             317.000       0.879       1.015       5.000   13.25%       4.000      4.667
     DAN                   4.055      -1.457       1.000    1.26%       3.667      4.000      4.000
             317.000       0.758       2.181       5.000   18.61%       4.333      4.667
     ITP                   3.942      -1.093       1.000    1.58%       3.500      4.000      4.000
             317.000       0.835       1.185       5.000   22.40%       4.000      5.000
     TOO                   4.038      -1.299       1.000    2.52%       3.500      4.000      4.000
             317.000       0.947       1.477       5.000   29.65%       4.500      5.000
     CSA                   3.986      -1.208       1.000    2.84%       3.500      4.000      4.000
             317.000       0.963       1.242       5.000   28.08%       4.000      5.000
     ZWXNG                 3.965      -1.425       1.000    0.95%       3.500      4.000      4.000
             317.000       0.751       2.134       5.000   14.20%       4.250      4.750
     XXDJ                  3.941      -1.227       1.000    1.26%       3.333      4.000      4.000
             317.000       0.776       1.601       5.000   16.40%       4.000      4.667
     ZYPB                  3.950      -1.309       1.000    0.95%       3.500      4.000      4.000
             317.000       0.727       1.753       5.000   13.88%       4.250      4.500


THE MODEL ESTIMATION TERMINATED NORMALLY


MODEL FIT INFORMATION

Number of Free Parameters                       25

Loglikelihood

          H0 Value                       -1824.773
          H1 Value                       -1792.532

Information Criteria

          Akaike (AIC)                    3699.545
          Bayesian (BIC)                  3793.518
          Sample-Size Adjusted BIC        3714.224
            (n* = (n + 2) / 24)

Chi-Square Test of Model Fit

          Value                             64.481
          Degrees of Freedom                    17
          P-Value                           0.0000

RMSEA (Root Mean Square Error Of Approximation)

          Estimate                           0.094
          90 Percent C.I.                    0.070  0.119
          Probability RMSEA <= .05           0.002

CFI/TLI

          CFI                                0.979
          TLI                                0.966

Chi-Square Test of Model Fit for the Baseline Model

          Value                           2325.757
          Degrees of Freedom                    28
          P-Value                           0.0000

SRMR (Standardized Root Mean Square Residual)

          Value                              0.023


MODEL RESULTS

                                                    Two-Tailed
                    Estimate       S.E.  Est./S.E.    P-Value

 Y        BY
    DK                 1.000      0.000    999.000    999.000
    DAN                1.013      0.043     23.386      0.000
    ITP                0.981      0.052     18.749      0.000
    TOO                1.047      0.051     20.393      0.000
    CSA                1.007      0.059     17.052      0.000

 Y        ON
    ZYPB               0.302      0.052      5.783      0.000
    ZWXNG              0.410      0.059      6.973      0.000
    XXDJ               0.142      0.047      3.044      0.002

 ZWXNG    ON
    ZYPB               0.817      0.040     20.450      0.000

 XXDJ     ON
    ZYPB               0.219      0.071      3.079      0.002
    ZWXNG              0.680      0.076      8.951      0.000

 Intercepts
    DK                 0.473      0.169      2.796      0.005
    DAN                0.634      0.155      4.086      0.000
    ITP                0.628      0.171      3.680      0.000
    TOO                0.503      0.198      2.542      0.011
    CSA                0.584      0.216      2.699      0.007
    ZWXNG              0.739      0.166      4.450      0.000
    XXDJ               0.383      0.157      2.440      0.015

 Residual Variances
    DK                 0.285      0.045      6.337      0.000
    DAN                0.150      0.021      7.230      0.000
    ITP                0.264      0.028      9.486      0.000
    TOO                0.297      0.041      7.275      0.000
    CSA                0.361      0.046      7.867      0.000
    ZWXNG              0.267      0.037      7.278      0.000
    XXDJ               0.218      0.024      9.160      0.000
    Y                  0.116      0.050      2.321      0.020

New/Additional Parameters
    A1B1               0.335      0.051      6.604      0.000
    A2B2               0.031      0.015      2.123      0.034
    A1DB2              0.079      0.027      2.877      0.004
    TOTALIND           0.445      0.047      9.547      0.000
    TOTAL              0.747      0.044     16.869      0.000


STANDARDIZED MODEL RESULTS


STDYX Standardization

                                                    Two-Tailed
                    Estimate       S.E.  Est./S.E.    P-Value

 Y        BY
    DK                 0.822      0.030     27.014      0.000
    DAN                0.896      0.021     42.309      0.000
    ITP                0.827      0.026     31.924      0.000
    TOO                0.829      0.028     29.269      0.000
    CSA                0.791      0.031     25.162      0.000

 Y        ON
    ZYPB               0.334      0.059      5.705      0.000
    ZWXNG              0.462      0.067      6.902      0.000
    XXDJ               0.162      0.054      2.975      0.003

 ZWXNG    ON
    ZYPB               0.803      0.033     24.101      0.000

 XXDJ     ON
    ZYPB               0.212      0.070      3.007      0.003
    ZWXNG              0.669      0.070      9.575      0.000

 Intercepts
    DK                 0.505      0.195      2.587      0.010
    DAN                0.729      0.208      3.498      0.000
    ITP                0.687      0.208      3.310      0.001
    TOO                0.517      0.220      2.349      0.019
    CSA                0.595      0.239      2.488      0.013
    ZWXNG              0.852      0.233      3.656      0.000
    XXDJ               0.435      0.195      2.231      0.026

 Residual Variances
    DK                 0.325      0.050      6.548      0.000
    DAN                0.198      0.038      5.260      0.000
    ITP                0.316      0.043      7.419      0.000
    TOO                0.313      0.046      6.741      0.000
    CSA                0.375      0.049      7.604      0.000
    ZWXNG              0.355      0.053      6.717      0.000
    XXDJ               0.281      0.039      7.120      0.000
    Y                  0.195      0.077      2.531      0.011


R-SQUARE

    Observed                                        Two-Tailed
    Variable        Estimate       S.E.  Est./S.E.    P-Value

    DK                 0.675      0.050     13.625      0.000
    DAN                0.802      0.038     21.360      0.000
    ITP                0.684      0.043     16.077      0.000
    TOO                0.687      0.046     14.766      0.000
    CSA                0.625      0.049     12.693      0.000
    ZWXNG              0.645      0.053     12.212      0.000
    XXDJ               0.719      0.039     18.242      0.000

     Latent                                         Two-Tailed
    Variable        Estimate       S.E.  Est./S.E.    P-Value

    Y                  0.805      0.077     10.469      0.000


CONFIDENCE INTERVALS OF MODEL RESULTS

                  Lower .5%  Lower 2.5%    Lower 5%    Estimate    Upper 5%  Upper 2.5%   Upper .5%

 Y        BY
    DK               1.000       1.000       1.000       1.000       1.000       1.000       1.000
    DAN              0.901       0.928       0.941       1.013       1.084       1.098       1.124
    ITP              0.846       0.879       0.895       0.981       1.067       1.084       1.116
    TOO              0.914       0.946       0.962       1.047       1.131       1.147       1.179
    CSA              0.855       0.891       0.910       1.007       1.104       1.123       1.159

 Y        ON
    ZYPB             0.168       0.200       0.216       0.302       0.388       0.405       0.437
    ZWXNG            0.259       0.295       0.313       0.410       0.507       0.526       0.562
    XXDJ             0.022       0.050       0.065       0.142       0.218       0.233       0.261

 ZWXNG    ON
    ZYPB             0.714       0.739       0.751       0.817       0.882       0.895       0.920

 XXDJ     ON
    ZYPB             0.036       0.079       0.102       0.219       0.336       0.358       0.402
    ZWXNG            0.484       0.531       0.555       0.680       0.805       0.828       0.875

 Intercepts
    DK               0.037       0.141       0.195       0.473       0.752       0.805       0.909
    DAN              0.235       0.330       0.379       0.634       0.890       0.939       1.034
    ITP              0.188       0.293       0.347       0.628       0.908       0.962       1.067
    TOO             -0.007       0.115       0.178       0.503       0.829       0.891       1.013
    CSA              0.027       0.160       0.228       0.584       0.940       1.008       1.141
    ZWXNG            0.311       0.413       0.466       0.739       1.012       1.064       1.166
    XXDJ            -0.021       0.075       0.125       0.383       0.641       0.691       0.787

 Residual Variances
    DK               0.169       0.197       0.211       0.285       0.359       0.373       0.401
    DAN              0.096       0.109       0.116       0.150       0.184       0.190       0.203
    ITP              0.192       0.209       0.218       0.264       0.309       0.318       0.335
    TOO              0.192       0.217       0.230       0.297       0.364       0.377       0.402
    CSA              0.243       0.271       0.285       0.361       0.436       0.451       0.479
    ZWXNG            0.172       0.195       0.206       0.267       0.327       0.338       0.361
    XXDJ             0.157       0.171       0.179       0.218       0.257       0.264       0.279
    Y               -0.013       0.018       0.034       0.116       0.197       0.213       0.244

New/Additional Parameters
    A1B1             0.204       0.236       0.252       0.335       0.419       0.434       0.466
    A2B2            -0.007       0.002       0.007       0.031       0.055       0.060       0.069
    A1DB2            0.008       0.025       0.034       0.079       0.124       0.132       0.149
    TOTALIND         0.325       0.353       0.368       0.445       0.521       0.536       0.565
    TOTAL            0.633       0.660       0.674       0.747       0.820       0.833       0.861


CONFIDENCE INTERVALS OF STANDARDIZED MODEL RESULTS


STDYX Standardization

                  Lower .5%  Lower 2.5%    Lower 5%    Estimate    Upper 5%  Upper 2.5%   Upper .5%

 Y        BY
    DK               0.743       0.762       0.772       0.822       0.872       0.881       0.900
    DAN              0.841       0.854       0.861       0.896       0.931       0.937       0.950
    ITP              0.760       0.776       0.785       0.827       0.870       0.878       0.894
    TOO              0.756       0.773       0.782       0.829       0.875       0.884       0.902
    CSA              0.710       0.729       0.739       0.791       0.842       0.852       0.872

 Y        ON
    ZYPB             0.183       0.219       0.238       0.334       0.431       0.449       0.485
    ZWXNG            0.289       0.331       0.352       0.462       0.572       0.593       0.634
    XXDJ             0.022       0.055       0.072       0.162       0.251       0.269       0.302

 ZWXNG    ON
    ZYPB             0.717       0.738       0.748       0.803       0.858       0.869       0.889

 XXDJ     ON
    ZYPB             0.030       0.074       0.096       0.212       0.327       0.350       0.393
    ZWXNG            0.489       0.532       0.554       0.669       0.784       0.806       0.849

 Intercepts
    DK               0.002       0.122       0.184       0.505       0.826       0.887       1.008
    DAN              0.192       0.320       0.386       0.729       1.071       1.137       1.265
    ITP              0.152       0.280       0.345       0.687       1.028       1.094       1.221
    TOO             -0.050       0.086       0.155       0.517       0.880       0.949       1.085
    CSA             -0.021       0.126       0.202       0.595       0.988       1.064       1.211
    ZWXNG            0.252       0.395       0.469       0.852       1.236       1.309       1.453
    XXDJ            -0.067       0.053       0.114       0.435       0.755       0.817       0.937

 Residual Variances
    DK               0.197       0.227       0.243       0.325       0.406       0.422       0.452
    DAN              0.101       0.124       0.136       0.198       0.259       0.271       0.294
    ITP              0.206       0.232       0.246       0.316       0.386       0.399       0.425
    TOO              0.194       0.222       0.237       0.313       0.390       0.405       0.433
    CSA              0.248       0.278       0.294       0.375       0.456       0.471       0.502
    ZWXNG            0.219       0.251       0.268       0.355       0.442       0.458       0.491
    XXDJ             0.179       0.203       0.216       0.281       0.346       0.358       0.382
    Y               -0.003       0.044       0.068       0.195       0.321       0.345       0.393


DIAGRAM INFORMATION

  Use View Diagram under the Diagram menu in the Mplus Editor to view the diagram.
  If running Mplus from the Mplus Diagrammer, the diagram opens automatically.

  Diagram output
    e:\mplus\szsyzjmx1.dgm

     Beginning Time:  15:26:21
        Ending Time:  15:26:26
       Elapsed Time:  00:00:05


MUTHEN & MUTHEN
3463 Stoner Ave.
Los Angeles, CA  90066

Tel: (310) 391-9971
Fax: (310) 391-8971
Web: www.StatModel.com
Support: Support@StatModel.com

Copyright (c) 1998-2019 Muthen & Muthen
